# Supplementary material for: Stuck on the Last: The Last-Presented Benefit as an Index of Attentional Refreshing in Adolescents
Source: J Intell. 2022 Dec 23;11(1):4. doi: 10.3390/jintelligence11010004 (PMC9860735; doi:10.3390/jintelligence11010004)
Supplement: Supplementary file 1 [file jintelligence-11-00004-s001.zip]

Archive with 1 entries (1 files):
- jintelligence-1957900-supplementary.pdf
